# Supplementary material for: Humic Acid-Stabilized Biogenic FeS Nanoparticles for Cr(VI) Removal Under Simulated Acidic Mine Drainage Conditions: Optimization and Interfacial Transformation Pathways
Source: Molecules. 2026 Mar 12;31(6):962. doi: 10.3390/molecules31060962 (PMC13029606; doi:10.3390/molecules31060962)
Supplement: Supplementary file 1 [file molecules-31-00962-s001.zip]

Archive with 1 entries (1 files):
- molecules-4148073-supplementary.pdf
